# Supplementary material for: Metabolomic insights into variable antihistamine responses in allergic rhinitis: unveiling biomarkers for precision treatment
Source: Front Immunol. 2025 Jun 17;16:1565972. doi: 10.3389/fimmu.2025.1565972 (PMC12209198; doi:10.3389/fimmu.2025.1565972)
Supplement: Supplementary file 1 [file DataSheet1.zip]

Archive with 22 entries (21 files):
- Supplementary file 2/
- __MACOSX/._Supplementary file 2
- Supplementary file 2/ko04976.html
- __MACOSX/Supplementary file 2/._ko04976.html
- Supplementary file 2/ko00380.html
- __MACOSX/Supplementary file 2/._ko00380.html
- Supplementary file 2/ko00232.png
- __MACOSX/Supplementary file 2/._ko00232.png
- Supplementary file 2/ko00232.html
- __MACOSX/Supplementary file 2/._ko00232.html
- Supplementary file 2/ko01100.html
- __MACOSX/Supplementary file 2/._ko01100.html
- Supplementary file 2/ko00350.png
- __MACOSX/Supplementary file 2/._ko00350.png
- Supplementary file 2/ko00380.png
- __MACOSX/Supplementary file 2/._ko00380.png
- Supplementary file 2/ko01100.png
- __MACOSX/Supplementary file 2/._ko01100.png
- Supplementary file 2/ko04976.png
- __MACOSX/Supplementary file 2/._ko04976.png
- Supplementary file 2/ko00350.html
- __MACOSX/Supplementary file 2/._ko00350.html
